# Supplementary material for: Reporter-Phage-Based Detection and Antibiotic Susceptibility Testing of Yersinia pestis for a Rapid Plague Outbreak Response
Source: Microorganisms. 2021 Jun 11;9(6):1278. doi: 10.3390/microorganisms9061278 (PMC8231171; doi:10.3390/microorganisms9061278)
Supplement: Supplementary file 1 [file microorganisms-09-01278-s001.zip]

Archive with 1 entries (1 files):
- microorganisms-1245654-supplementary.pdf
